# Supplementary material for: Predictive factors for docking site procedure in bone transport for large lower extremity segmental defects
Source: BMC Musculoskelet Disord. 2023 Jun 17;24:500. doi: 10.1186/s12891-023-06593-6 (PMC10276496; doi:10.1186/s12891-023-06593-6)
Supplement: Supplementary file 1 — Supplementary Material 1 [file 12891_2023_6593_MOESM1_ESM.xlsx]

## Sheet: Reko_nur_Segment-Transport ohne
Pat No	age at procedure	sexm1f2	group	defectlengthmm	transport start	transport stop	duration(days)	speed(mean)	cutoff_duration	cutoff_defect	cutoff_speed	dockingOP	Masquelet	none0Plateassisted1Nailassisted2Transport	Implantatversagen	pseudarthrosisno0yes1	infection	athrophious1hypertrophious2none0	closed0open123tumor4	extremity humerus1forearm2femora3tibia4	spongiosano0yes1	stem cells 0yes1	dm	kidney failure	gems
1	28	1	1	18.5	2014-05-22	2014-09-02	103	0.179612	0	0	0	0	0	0	0	1	1	1	3	4	1	1	0	0	1
2	13	1	4	70	2019-10-08	2020-05-27	232	0.301724	1	1	0	0	1	0	0	1	1	1	0	3	1	0	0	0	1
3	58	2	1	100	2020-07-10	2021-03-02	235	0.425532	1	1	1	0	1	0	0	1	1	2	0	4	0	0	0	0	1
4	19	1	2	73	2013-11-05	2014-03-26	141	0.51773	0	1	1	1	0	1	0	0	1	0	0	4	1	0	0	0	1
5	55	2	4	25	2013-11-27	2014-01-28	62	0.403226	0	0	1	1	1	0	0	1	1	1	1	4	0	0	#NULL!	0	1
6	56	1	4	25	2020-12-15	2021-02-23	70	0.357143	0	0	1	0	0	0	1	1	1	1	3	3	0	0	0	0	1
7	22	1	4	70	2014-03-28	2014-10-16	202	0.346535	1	1	1	1	1	0	0	1	1	2	3	3	0	0	0	0	1
8	55	2	4	29	2013-11-27	2014-02-12	77	0.376623	0	0	1	1	1	0	0	1	1	1	1	4	0	0	0	0	1
9	27	1	4	130	2015-10-27	2016-09-15	324	0.401235	1	1	1	1	1	0	0	1	1	2	3	3	1	1	0	0	1
10	74	1	3	80	2017-01-26	2017-10-23	270	0.296296	1	1	0	0	0	0	0	1	1	1	0	4	1	1	0	0	1
11	54	1	1	45	2018-08-21	2019-10-08	413	0.108959	1	0	0	1	0	1	0	1	1	1	3	4	1	1	0	0	1
12	24	1	2	120	2014-02-25	2014-11-11	259	0.46332	1	1	1	1	0	0	0	0	1	#NULL!	3	3	1	0	0	0	1
13	15	2	2	44	2015-02-10	2015-05-28	107	0.411215	0	0	1	1	0	2	0	1	1	1	3	4	0	0	0	0	1
14	25	1	2	80	2014-09-10	2015-01-22	134	0.597015	0	1	1	0	0	0	1	1	1	1	3	3	1	0	0	0	1
15	31	1	2	140	2014-10-02	2015-07-28	299	0.468227	1	1	1	1	0	0	0	0	0	#NULL!	4	3	0	0	0	0	0
16	39	1	3	105	2017-03-30	2017-12-21	266	0.394737	1	1	1	1	0	2	0	1	1	1	3	3	0	0	0	0	1
17	12	1	2	45	2019-02-14	2019-04-09	54	0.833333	0	0	1	0	0	1	0	1	0	1	3	4	0	0	0	0	0
18	66	1	4	114	2021-05-18	2022-02-16	274	0.416058	1	1	1	1	1	0	0	1	1	1	#NULL!	3	#NULL!	#NULL!	0	0	1
19	49	1	1	36	2020-01-09	2021-06-15	523	0.0688337	1	0	0	1	1	0	0	0	1	0	3	4	1	0	1	0	1
20	54	2	1	30	2021-10-12	2022-01-19	99	0.30303	0	0	0	0	1	0	0	1	1	1	0	4	0	0	0	0	1
21	51	2	3	80	2015-11-19	2016-07-14	238	0.336134	1	1	1	1	0	1	0	0	0	0	4	3	1	0	0	0	0
22	19	1	3	85	2020-03-24	2020-09-14	174	0.488506	0	1	1	0	0	1	1	0	1	0	3	4	0	0	0	1	1
23	53	1	3	190	2019-06-21	2020-05-07	321	0.5919	1	1	1	1	0	1	0	0	1	0	3	4	1	1	0	0	1
24	39	1	3	80	2017-03-30	2017-12-21	266	0.300752	1	1	0	1	0	1	0	1	1	1	3	3	0	0	0	0	1
25	36	1	3	58	2018-08-29	2018-12-19	112	0.517857	0	1	1	1	1	1	0	0	1	0	3	4	0	0	1	0	1
26	17	1	3	110	2020-07-17	2021-05-04	291	0.378007	1	1	1	1	1	0	0	0	0	0	2	3	1	0	0	0	0
27	64	1	4	80	2021-06-24	2022-11-25	519	0.154142	1	1	0	1	1	1	0	1	0	1	2	4	1	1	0	0	0
